# Supplementary material for: Genome-Wide Analysis of the AT-Hook Gene Family in Malus sieversii and Functional Characterization of MsAHL13
Source: Plants (Basel). 2025 Aug 23;14(17):2625. doi: 10.3390/plants14172625 (PMC12430185; doi:10.3390/plants14172625)
Supplement: Supplementary file 1 [file plants-14-02625-s001.zip › Supplemental tables.xlsx]

## Sheet: TableS1
TableS1.Information on the MsAHL protein family
Name	Sequence ID	Number of Amino Acid	Molecular Weight	Theoretical pI	Instability Index	Aliphatic Index	Grand Average of Hydropathicity	subcellular localization
MsAHL01	Msi_01g016760	342	35815.4	9.36	46.37	68.95	-0.412	nucleus
MsAHL02	Msi_01g006050	337	34336.7	9.65	45.53	81.34	-0.146	nucleus
MsAHL03	Msi_01g012660	343	36176	6.45	56.39	63.41	-0.654	nucleus
MsAHL04	Msi_03g011690	554	58537	9.43	45.81	70.96	-0.391	nucleus
MsAHL05	Msi_04g008360	319	32966.2	9.39	48.55	66.27	-0.326	nucleus
MsAHL06	Msi_04g020300	349	36343.2	9.22	45.18	52.92	-0.609	nucleus
MsAHL07	Msi_04g008280	311	33027.8	6.45	55.55	66.85	-0.577	nucleus
MsAHL08	Msi_05g015400	195	19177.7	10.02	46.7	77.08	-0.052	nucleus
MsAHL09	Msi_06g006970	315	32677.8	9.39	48.84	65.56	-0.363	nucleus
MsAHL10	Msi_06g000500	374	37088.7	9.93	64.5	59.57	-0.267	nucleus
MsAHL11	Msi_06g008120	349	35720.1	10.09	40.67	73.21	-0.293	nucleus
MsAHL12	Msi_06g003230	376	38435.8	9.46	58.97	56.62	-0.484	nucleus
MsAHL13	Msi_06g003210	290	30074.6	6.37	51.86	81.66	-0.274	nucleus
MsAHL14	Msi_06g000370	343	34324.6	5.78	61.68	64.84	-0.387	nucleus
MsAHL15	Msi_07g020560	342	35689.4	9.14	42.51	73.83	-0.32	nucleus
MsAHL16	Msi_07g011940	337	34466.7	9.95	45.73	78.13	-0.206	nucleus
MsAHL17	Msi_07g010200	318	34821.2	6.72	48.44	64.4	-0.69	nucleus
MsAHL18	Msi_07g007460	296	30952.3	5.89	55.17	74.09	-0.421	nucleus
MsAHL19	Msi_11g012040	282	29984.6	4.67	39.49	72.94	-0.274	nucleus
MsAHL20	Msi_11g015090	285	28451.2	8.97	55.32	79.79	0.043	nucleus
MsAHL21	Msi_12g021090	353	36742.8	9.24	44.55	57.28	-0.557	nucleus
MsAHL22	Msi_14g010890	379	38914.2	9.04	43.77	67.41	-0.369	nucleus
MsAHL23	Msi_14g011760	350	35803.2	10.09	41.99	69.11	-0.342	nucleus
MsAHL24	Msi_16g025850	370	36906.5	9.93	59.19	62.54	-0.226	nucleus
MsAHL25	Msi_16g024390	378	38853.3	9.46	63.58	56.06	-0.527	nucleus

## Sheet: TableS2
TableS2.Primers used in this study
Name	Primers(5'-3')	Assays
MsAHL01F	GAACCGAAAACCCTAGCCCA	qRT-PCR
MsAHL01R	CCACCGGATCTGCTCTTTGT
MsAHL13F	GGGCCAGTTCTCAGGAGATG
MsAHL13R	CATCCAAAGGCAGCCTCTCA
MsAHL15F	AGGGGCAGGCCTAGGAAATA
MsAHL15R	AGCATACCAGCAAGTCCACC
MsAHL17F	AGAGTGCCGACTTCATCACG
MsAHL17R	TTCTCTGCCTTTGATGCGGT
MsAHL18F	CCCCCGGTGATCATAACTCG
MsAHL18R	TGGATCTGGAAAGGGGTTGC
MsAHL20F	CAAGAACAAGCCCAAAGCCC
MsAHL20R	CAACAGGCAAAGGCAACCTC
MsAHL13-AD-F	AGATTACGCTCATATGATGGACCCGGTAGTCACCAATTC	Y2H
MsAHL13-AD-R	CACCCGGGTGGAATTCGAAAGGTGGTCTTGAATGCGCC
MsMYB1-BD-F	GGAGGACCTGCATATGATGGAGGGATATAACGAAAACC
MsMYB1-BD-R	GGATCCCCGGGAATTCGGTCTCCCACCAATCATTTC
MsAHL13-GFP-F	GTCGACGGTATCGATAAGCTTATGGACCCGGTAGTCACCAATTC	Subcellular localization
MsAHL13-GFP-R	TCCCCCGGGCTGCAGGAATTCGAAAGGTGGTCTTGAATGCGCC
MsMYB1-nLUC-F	ACGAGCTCGGTACCCGGGATCCAATGGAGGGATATAACGAAAACC	Luciferase
MsMYB1-nLUC-R	CGCGTACGAGATCTGGTCGACTTCTTCTTTTGAATGATTCCAAAG
MsAHL13-cLUC-F	GCGGTACCCGGGATCCAATGGACCCGGTAGTCACCAATTC
MsAHL13-cLUC-R	AACGAAAGCTCTGCAGGAAAGGTGGTCTTGAATGCGCC
